# Supplementary material for: Lipid raft localization of TLR2 and its co-receptors is independent of membrane lipid composition
Source: PeerJ. 2018 Jan 5;6:e4212. doi: 10.7717/peerj.4212 (PMC5757419; doi:10.7717/peerj.4212)
Supplement: Data S1 — Overview in table form of the raw data displayed in Figs. 1 and 2. [file peerj-06-4212-s001.xlsx]

## Sheet: Raw Data
Raw Data Figure 1A-C
	control unstimulated	DHA unstimulated	AA unstimulated	control stimulated	DHA stimulated	AA stimulated
	[copies per µg RNA]	[copies per µg RNA]	[copies per µg RNA]	[copies per µg RNA]	[copies per µg RNA]	[copies per µg RNA]
Tlr1	1323	1644	1323	2587	3920	637
	2803	4393	931	1860	2205	1813
	1240	1833	1789	1994	2867	2034
Tlr2	139601	122623	139817	115831	153615	39967
	201586	197544	144775	56918	102141	69827
	74625	97020	111789	114699	157927	38161
Tlr6	14823	21264	17544	16278	15092	16170
	21614	46085	20752	17437	12154	14903
	19054	17167	23231	23905	24767	15954
Raw Data Figure 1D-F
	control unstimulated	DHA unstimulated	AA unstimulated	control stimulated	DHA stimulated	AA stimulated
	[% positive cells]	[% positive cells]	[% positive cells]	[% positive cells]	[% positive cells]	[% positive cells]
Tlr1	94.38	94.57	97.26	95.27	98.98	97.8
	96.71	93.9	97.08	98.73	98.96	99.23
	55.7	72.79	86.44	83.76	93.5	96.07
	61.48	72.27	89.36	91.89	95.34	80.66
Tlr2	97.6	99.24	98.64	98.79	99.4	97.71
	98.86	99.36	99.02	99.37	99.13	99.01
	89.11	95.12	96.64	97.89	99.26	99.19
	93.29	96.58	97.97	97.16	99.17	99.29
Tlr6	16.07	15.79	6.65	33.42	15.73	11.89
	6.5	6.41	7.18	12.78	15.78	8.61
	13.39	16.72	13.54	13.37	18.31	16.54
	27.86	27.51	18.05	31.26	29.05	22.45
Raw Data Figure 2
	DHA unstimulated	DHA + LTA	DHA + R.equi 6939	DHA + R.equi 33701	AA unstimulated	AA + LTA	AA + R.equi 6939	AA + R.equi 33701
	[M1 coefficient]	[M1 coefficient]	[M1 coefficient]	[M1 coefficient]	[M1 coefficient]	[M1 coefficient]	[M1 coefficient]	[M1 coefficient]
Tlr1	0.72475	0.70425	0.82	0.657625	0.7275	0.676	0.643	0.898
	0.66975	0.60925	0.848	0.7245	0.65425	0.49025	0.68725	0.95325
	0.667	0.835	0.7125	0.63775	0.676	0.72825	0.67525	0.72175
	0.6975	0.728	0.642	0.747375	0.725	0.68025	0.769	0.70325
Tlr2	0.55325	0.52035	0.5364	0.41325	0.414935	0.4166	0.2965	0.65988
	0.44962	0.4799	0.62035	0.7706	0.4898	0.3809	0.44635	0.30465
	0.5405	0.25025	0.563	0.26565	0.39625	0.6935	0.48325	0.52345
	0.6671	0.3666	0.56575	0.42225	0.47156	0.72265	0.6334	0.3895
Tlr6	0.65575	0.63	0.4985	0.594	0.69	0.91975	0.66375	0.6415
	0.78225	0.5645	0.56825	0.87725	0.659	0.90625	0.775625	0.74325
	0.666125	0.71875	0.6505	0.7715	0.678	0.8955	0.63625	0.68675
	0.816	0.667125	0.8025	0.6615	0.73275	0.95425	0.68475	0.9675
